# Supplementary material for: PRNP Polymorphisms in Eight Local Goat Populations/Breeds from Central and Southern Italy
Source: Animals (Basel). 2021 Jan 28;11(2):333. doi: 10.3390/ani11020333 (PMC7911694; doi:10.3390/ani11020333)
Supplement: Supplementary file 1 [file animals-11-00333-s001.zip]

Archive with 2 entries (2 files):
- Supplementary File 1.docx
- Supplementary Table 1.docx
